# Supplementary material for: Hepatic PEMT Expression Decreases with Increasing NAFLD Severity
Source: Int J Mol Sci. 2022 Aug 18;23(16):9296. doi: 10.3390/ijms23169296 (PMC9409182; doi:10.3390/ijms23169296)
Supplement: Supplementary file 1 [file ijms-23-09296-s001.zip]

Archive with 1 entries (1 files):
- ijms-1860403-supplementary.pdf
